# Supplementary material for: An Easy-To-Use Simulation Program Demonstrates Variations in Bacterial Cell Cycle Parameters Depending on Medium and Temperature
Source: PLoS One. 2012 Feb 13;7(2):e30981. doi: 10.1371/journal.pone.0030981 (PMC3278402; doi:10.1371/journal.pone.0030981)
Supplement: File S1 — Simulation software for one-chromosome bacteria. (XLSM) [file pone.0030981.s001.xlsm]

## Sheet: Ark1
Size Chr (Mb)	4.6		Initiation timepoint (min)	10		Standard deviation	3		B phase (%)	25.9		Percentage of cells in first rif/cpx peak	65
C period (min)	30		τ (min)	50		Mb/channel	0.23		C phase (%)	59.2		Corresponding initiation timepoint	28.352
D period (min)	10					Initiation generation (C, M, G, GG)	c		D phase (%)	14.9
			Deviation theoretical-experimental data	14.18
	Ctrl+d=Run								Termination timepoint (min)	40
									Termination generation	C
		Number of cells per channel
Channel	DNA (Mb)			# per channel
1	0.23	0	0.05	0		0
2	0.46	0	0.1	0		0
3	0.69	0	0.15	0		0
4	0.92	0	0.2	0		0
5	1.15	0	0.25	0		0
6	1.38	0	0.3	0		0
7	1.61	0	0.35	0		0
8	1.84	1	0.4	0		0
9	2.07	0	0.45	0		1
10	2.3	0	0.5	0		3
11	2.53	0	0.55	0		8
12	2.76	0	0.6	0		21
13	2.99	0	0.65	0		50
14	3.22	0	0.7	0		104
15	3.45	0	0.75	0		196
16	3.68	0	0.8	0		332
17	3.91	0	0.85	0		507
18	4.14	3	0.9	0		700
19	4.37	2	0.95	0		877
20	4.6	7	1	5183		1004
21	4.83	17	1.05	755		1061
22	5.06	13	1.1	738		1047
23	5.29	18	1.15	722		982
24	5.52	43	1.2	707		896
25	5.75	59	1.25	691		813
26	5.98	111	1.3	676		745
27	6.21	175	1.35	662		697
28	6.44	211	1.4	648		664
29	6.67	251	1.45	633		641
30	6.9	336	1.5	620		624
31	7.13	447	1.55	606		612
32	7.36	452	1.6	593		603
33	7.59	520	1.65	580		600
34	7.82	557	1.7	568		607
35	8.05	680	1.75	556		623
36	8.28	742	1.8	543		649
37	8.51	990	1.85	532		675
38	8.74	1093	1.9	520		690
39	8.97	1196	1.95	509		677
40	9.2	1320	2	2977		625
41	9.43	1492	2.05	0		536
42	9.66	1368	2.1	0		422
43	9.89	984	2.15	0		303
44	10.12	648	2.2	0		197
45	10.35	422	2.25	0		116
46	10.58	403	2.3	0		61
47	10.81	394	2.35	0		29
48	11.04	342	2.4	0		12
49	11.27	323	2.45	0		5
50	11.5	290	2.5	0		2
51	11.73	311	2.55	0		1
52	11.96	279	2.6	0		0
53	12.19	258	2.65	0		0
54	12.42	259	2.7	0		0
55	12.65	242	2.75	0		0
56	12.88	222	2.8	0		0
57	13.11	205	2.85	0		0
58	13.34	169	2.9	0		0
59	13.57	205	2.95	0		0
60	13.8	176	3	0		0
61	14.03	155	3.05	0		0
62	14.26	157	3.1	0		0
63	14.49	126	3.15	0		0
64	14.72	124	3.2	0		0
65	14.95	123	3.25	0		0
66	15.18	85	3.3	0		0
67	15.41	81	3.35	0		0
68	15.64	92	3.4	0		0
69	15.87	74	3.45	0		0
70	16.1	61	3.5	0		0
71	16.33	54	3.55	0		0
72	16.56	51	3.6	0		0
73	16.79	50	3.65	0		0
74	17.02	57	3.7	0		0
75	17.25	43	3.75	0		0
76	17.48	27	3.8	0		0
77	17.71	39	3.85	0		0
78	17.94	16	3.9	0		0
79	18.17	37	3.95	0		0
80	18.4	30	4	0		0
81	18.63	31	4.05	0		0
82	18.86	11	4.1	0		0
83	19.09	23	4.15	0		0
84	19.32	16	4.2	0		0
85	19.55	20	4.25	0		0
86	19.78	25	4.3	0		0
87	20.01	17	4.35	0		0
88	20.24	7	4.4	0		0
89	20.47	9	4.45	0		0
90	20.7	3	4.5	0		0
91	20.93	9	4.55	0		0
92	21.16	1	4.6	0		0
93	21.39	5	4.65	0		0
94	21.62	4	4.7	0		0
95	21.85	7	4.75	0		0
96	22.08	2	4.8	0		0
97	22.31	1	4.85	0		0
98	22.54	3	4.9	0		0
99	22.77	4	4.95	0		0
100	23	4	5	0		0
101	23.23	3	5.05	0		0
102	23.46	6	5.1	0		0
103	23.69	3	5.15	0		0
104	23.92	3	5.2	0		0
105	24.15	5	5.25	0		0
106	24.38	2	5.3	0		0
107	24.61	1	5.35	0		0
108	24.84	3	5.4	0		0
109	25.07	1	5.45	0		0
110	25.3	2	5.5	0		0
111	25.53	2	5.55	0		0
112	25.76	2	5.6	0		0
113	25.99	5	5.65	0		0
114	26.22	4	5.7	0		0
115	26.45	1	5.75	0		0
116	26.68	1	5.8	0		0
117	26.91	2	5.85	0		0
118	27.14	1	5.9	0		0
119	27.37	1	5.95	0		0
120	27.6	2	6	0		0
121	27.83	1	6.05	0		0
122	28.06	0	6.1	0		0
123	28.29	1	6.15	0		0
124	28.52	2	6.2	0		0
125	28.75	1	6.25	0		0
126	28.98	0	6.3	0		0
127	29.21	7	6.35	0		0
128	29.44	1	6.4	0		0
129	29.67	0	6.45	0		0
130	29.9	0	6.5	0		0
131	30.13	2	6.55	0		0
132	30.36	1	6.6	0		0
133	30.59	1	6.65	0		0
134	30.82	0	6.7	0		0
135	31.05	0	6.75	0		0
136	31.28	0	6.8	0		0
137	31.51	2	6.85	0		0
138	31.74	2	6.9	0		0
139	31.97	2	6.95	0		0
140	32.2	0	7	0		0
141	32.43	1	7.05	0		0
142	32.66	0	7.1	0		0
143	32.89	1	7.15	0		0
144	33.12	1	7.2	0		0
145	33.35	1	7.25	0		0
146	33.58	0	7.3	0		0
147	33.81	1	7.35	0		0
148	34.04	2	7.4	0		0
149	34.27	0	7.45	0		0
150	34.5	1	7.5	0		0
151	34.73	1	7.55	0		0
152	34.96	0	7.6	0		0
153	35.19	1	7.65	0		0
154	35.42	2	7.7	0		0
155	35.65	0	7.75	0		0
156	35.88	1	7.8	0		0
157	36.11	1	7.85	0		0
158	36.34	0	7.9	0		0
159	36.57	0	7.95	0		0
160	36.8	1	8	0		0
161	37.03	1	8.05	0		0
162	37.26	1	8.1	0		0
163	37.49	0	8.15	0		0
164	37.72	0	8.2	0		0
165	37.95	0	8.25	0		0
166	38.18	0	8.3	0		0
167	38.41	1	8.35	0		0
168	38.64	0	8.4	0		0
169	38.87	1	8.45	0		0
170	39.1	2	8.5	0		0
171	39.33	0	8.55	0		0
172	39.56	1	8.6	0		0
173	39.79	0	8.65	0		0
174	40.02	0	8.7	0		0
175	40.25	0	8.75	0		0
176	40.48	0	8.8	0		0
177	40.71	0	8.85	0		0
178	40.94	1	8.9	0		0
179	41.17	0	8.95	0		0
180	41.4	0	9	0		0
181	41.63	0	9.05	0		0
182	41.86	0	9.1	0		0
183	42.09	0	9.15	0		0
184	42.32	1	9.2	0		0
185	42.55	0	9.25	0		0
186	42.78	0	9.3	0		0
187	43.01	1	9.35	0		0
188	43.24	0	9.4	0		0
189	43.47	0	9.45	0		0
190	43.7	0	9.5	0		0
191	43.93	1	9.55	0		0
192	44.16	0	9.6	0		0
193	44.39	0	9.65	0		0
194	44.62	0	9.7	0		0
195	44.85	1	9.75	0		0
196	45.08	0	9.8	0		0
197	45.31	0	9.85	0		0
198	45.54	0	9.9	0		0
199	45.77	0	9.95	0		0
200	46	0	10	0		0
201	46.23	0	10.05	0		0
202	46.46	0	10.1	0		0
203	46.69	0	10.15	0		0
204	46.92	0	10.2	0		0
205	47.15	1	10.25	0		0
206	47.38	0	10.3	0		0
207	47.61	0	10.35	0		0
208	47.84	0	10.4	0		0
209	48.07	0	10.45	0		0
210	48.3	0	10.5	0		0
211	48.53	0	10.55	0		0
212	48.76	0	10.6	0		0
213	48.99	0	10.65	0		0
214	49.22	0	10.7	0		0
215	49.45	0	10.75	0		0
216	49.68	0	10.8	0		0
217	49.91	0	10.85	0		0
218	50.14	0	10.9	0		0
219	50.37	0	10.95	0		0
220	50.6	0	11	0		0
221	50.83	0	11.05	0		0
222	51.06	0	11.1	0		0
223	51.29	0	11.15	0		0
224	51.52	0	11.2	0		0
225	51.75	0	11.25	0		0
226	51.98	0	11.3	0		0
227	52.21	0	11.35	0		0
228	52.44	0	11.4	0		0
229	52.67	0	11.45	0		0
230	52.9	0	11.5	0		0
231	53.13	0	11.55	0		0
232	53.36	0	11.6	0		0
233	53.59	0	11.65	0		0
234	53.82	0	11.7	0		0
235	54.05	0	11.75	0		0
236	54.28	0	11.8	0		0
237	54.51	0	11.85	0		0
238	54.74	0	11.9	0		0
239	54.97	0	11.95	0		0
240	55.2	0	12	0		0
241	55.43	0	12.05	0		0
242	55.66	0	12.1	0		0
243	55.89	0	12.15	0		0
244	56.12	0	12.2	0		0
245	56.35	0	12.25	0		0
246	56.58	0	12.3	0		0
247	56.81	0	12.35	0		0
248	57.04	0	12.4	0		0
249	57.27	0	12.45	0		0
250	57.5	0	12.5	0		0
251	57.73	0	12.55	0		0
252	57.96	0	12.6	0		0
253	58.19	0	12.65	0		0
254	58.42	0	12.7	0		0
255	58.65	0	12.75	0		0
256	58.88	0	12.8	0		0
		20021		20019		20018
